# Supplementary material for: Predicting Food Safety Compliance for Informed Food Outlet Inspections: A Machine Learning Approach
Source: Int J Environ Res Public Health. 2021 Nov 30;18(23):12635. doi: 10.3390/ijerph182312635 (PMC8656817; doi:10.3390/ijerph182312635)
Supplement: Supplementary file 1 [file ijerph-18-12635-s001.zip]

Archive with 1 entries (1 files):
- ijerph-1365176-supplementary.pdf
